# Supplementary material for: Phytochemical composition of Potentilla anserina L. analyzed by an integrative GC-MS and LC-MS metabolomics platform
Source: Metabolomics. 2012 Nov 17;9(3):599–607. doi: 10.1007/s11306-012-0473-x (PMC3651535; doi:10.1007/s11306-012-0473-x)
Supplement: Supplementary file 1 — Supplementary material 1 (XLS 55 kb) [file 11306_2012_473_MOESM1_ESM.xls]

## Sheet: Tabelle1
	1 -rep_1	1 -rep_2	1 -rep_3	2 -rep_1	2 -rep_2	2 -rep_3	3 -rep_1	3 -rep_2	3 -rep_3	4 -rep_1	4 -rep_2	4 -rep_3	5 -rep_1	5 -rep_2	5 -rep_3	PanserinaUniSa -rep_1	PanserinaUniSa -rep_2	PanserinaUniSa -rep_3	PanserinaUniVie -rep_1	PanserinaUniVie -rep_2	PanserinaUniVie -rep_3
genistein	-3.23774	-2.76047	-2.64552	-1.84509	-0.84272	-1.84463	-3.36065	-3.48896	-3.43262	-2.1029	-1.50173	-1.85635	-1.98705	-1.46884	-1.86347	-0.368978	-1.13022	-1.40034	-1.37698	-1.37698	-1.6256
chlorogeinc acid	-1.92236	-1.8513	-1.90357	-1.05046	-1.00351	-1.04333	-1.7278	-1.86981	-1.68861	-2.03482	-2.12024	-2.08042	-3.25241	-3.179	-3.30718	-1.0149	-1.16745	-1.09775	-0.922044	-0.943851	-0.902154
chlorogeinc acid isomer	-1.29254	-1.38281	-1.38787	-1.11698	-0.944323	-1.10632	-1.70013	-1.52186	-2.04832	-0.771869	-0.779753	-0.831259	-1.99094	-2.19835	-2.5522	-2.5522	-2.5522	-1.82973	-2.48672	-2.23318	-1.8711
quercetin 3-O-xyloside	-0.899515	-0.967996	-0.810632	-1.52938	-1.48931	-1.34321	-1.09004	-1.21156	-1.21146	-1.46198	-1.35382	-2.15591	-1.61445	-1.50577	-1.43759	-2.049	-2.10801	-1.71079	-1.61457	-1.6245	-1.41856
quercetin 3-O-arabinoside	-1.14867	-1.05528	-1.13738	-1.44596	-1.26085	-1.20945	-1.28419	-1.41211	-1.39444	-1.40752	-1.2274	-1.34908	-1.3747	-1.33213	-1.51602	-1.45776	-1.57276	-1.51571	-1.36103	-1.38981	-1.33822
kaempferol 3-O-glucoside	-1.16432	-1.08264	-1.13635	-1.4387	-1.04279	-1.20591	-1.53491	-1.57853	-1.53057	-1.50873	-1.26558	-1.36679	-1.34758	-1.22233	-1.38015	-1.29716	-1.55259	-1.49964	-1.3785	-1.44115	-1.41396
quercetin 3-O-glucoside	-1.55806	-1.58133	-1.52115	-1.24189	-0.856755	-1.2064	-1.33849	-1.3953	-1.39375	-1.67731	-1.33811	-1.59473	-1.92208	-1.76139	-1.71055	-0.966115	-1.28671	-1.23374	-1.2021	-1.23925	-1.29049
myricetin 3-O-rhamnoside	-1.45883	-1.40847	-1.43895	-1.42342	-1.24301	-1.18454	-1.20883	-1.23536	-1.26168	-1.31884	-1.31336	-1.28113	-1.54475	-1.51059	-1.56598	-1.21996	-1.36181	-1.26866	-1.22044	-1.23416	-1.36446
quercetin 3-O-glucuronide	-1.04496	-0.983124	-1.03534	-1.46574	-1.36892	-1.2669	-1.33585	-1.39426	-1.47158	-1.52868	-1.44925	-1.46796	-1.39234	-1.34624	-1.32993	-1.41353	-1.55726	-1.48624	-1.33941	-1.36507	-1.36694
isorhamnetin 3-O-glucoside	-1.11922	-1.03772	-1.05232	-1.43786	-1.43108	-1.30833	-1.31313	-1.41279	-1.33698	-1.51979	-1.26835	-1.25863	-1.66048	-1.38963	-1.1689	-1.46003	-1.62504	-1.50606	-1.51218	-1.20268	-1.4563
myricetin 3-O-glucuronide	-2.69338	-2.61128	-2.69988	-1.15116	-1.11596	-1.17521	-1.31121	-1.37565	-1.27382	-1.2498	-1.28207	-1.23208	-2.28812	-2.48441	-2.33476	-1.11836	-1.29213	-1.22107	-1.03755	-1.07308	-1.0376
acacetin 7-O-rutinoside	-1.95816	-2.23165	-2.06087	-1.43645	-1.36262	-1.41864	-3.06761	-3.34137	-3.11115	-2.42611	-2.47626	-2.57706	-2.9221	-3.46613	-3.12382	-0.886576	-1.03138	-0.930454	-0.747596	-0.783641	-0.799822
kaempferol 3-O-rutinoside	-0.846582	-1.25984	-0.936594	-1.51883	-1.41896	-1.60439	-1.12746	-1.28219	-1.00713	-1.57551	-1.4791	-1.70102	-1.60458	-1.51806	-1.59583	-1.44103	-1.68587	-1.47733	-1.42352	-1.52748	-1.29444
quercetin 3-O-sambubioside	-1.1757	-1.13605	-1.17848	-1.40669	-1.31325	-1.35594	-1.19497	-1.30623	-1.17061	-1.40713	-1.39489	-1.34889	-1.25343	-1.273	-1.24483	-1.52591	-1.74044	-1.5779	-1.40512	-1.44805	-1.38094
rutin	-1.10669	-1.24893	-1.47314	-1.33202	-1.34532	-1.24938	-1.48114	-1.51717	-1.54495	-1.31345	-1.24473	-1.47429	-1.28136	-1.25544	-1.26311	-1.36204	-1.3432	-1.34722	-1.26477	-1.24776	-1.34029
unknown 1	-1.11154	-1.12998	-0.967972	-1.84279	-1.58283	-1.39391	-1.89974	-1.91042	-1.99165	-1.78273	-1.55019	-1.53968	-1.16607	-1.04486	-0.807048	-1.34583	-1.54734	-1.8294	-1.24254	-1.27185	-1.41918
unknown 2	-1.38248	-1.43906	-1.44547	-1.35699	-1.28468	-1.22652	-1.51202	-1.58535	-1.57601	-1.27049	-1.28883	-1.18077	-1.39985	-1.38219	-1.25232	-1.16948	-1.29425	-1.23935	-1.21532	-1.28023	-1.3004
glycolic acid (2TMS)	0.255729	0.251313	0.204719	0.0496596	0.0613449	0.0728959	-0.337271	-0.321594	-0.61168	-0.313252	-0.311162	-1.72669	0.796694	0.868005	0.688063	0.311075	0.366716	0.405495	-1.11946	-0.959219	-1.00591
*L alanine (2TMS) + (3TMS)	-0.602905	-0.878243	-0.748826	0.429192	0.257026	0.192122	0.0235907	0.0326519	-0.989084	0.0848341	0.0720718	-1.9729	-1.2685	-1.33076	-2.38959	0.0552604	-0.066328	-0.166318	-0.690358	-0.52168	-0.80567
unknown 3	-0.87094	-1.02188	-0.951596	-1.10276	-1.06602	-1.05057	-1.18616	-1.14631	-1.61442	-1.03478	-1.0495	-2.59489	-2.26647	-2.68601	-0.760447	-2.73809	-2.52727	-3.18814	-1.04142	-1.10111	-1.15655
unknown 4	-0.346627	-0.257909	-0.37439	-1.05891	-1.02804	-1.01579	-0.372267	-0.365651	-0.296697	-0.763029	-0.740268	-0.992528	0.663241	0.736426	0.855337	-0.628909	-0.547764	-0.512766	-1.69937	-1.53684	-1.49917
*valine (2TMS)	-1.55352	-1.43249	-1.53134	0.499813	0.496113	0.571034	-0.303449	-0.324778	-0.752671	-0.236326	-0.151679	-1.71672	-1.13822	-1.22667	-1.57075	0.361077	0.384157	0.410901	-0.769547	-0.676088	-0.780148
ethanolamine	0.0301774	0.0286426	-0.0305925	0.33872	0.306822	0.350104	0.177037	0.156189	-0.0390416	0.18399	0.193069	-1.02115	0.0668754	0.061262	-0.0548873	-0.0823379	-0.0428468	-0.0260072	-1.19675	-1.02065	-1.0827
*L-Leucine (2TMS)	-2.45256	-2.18242	-2.22245	-0.351276	-0.397343	-0.312413	-1.421	-1.51184	-1.99355	-1.40719	-1.41388	-3.31271	-2.5559	-2.56557	-2.98539	-0.429509	-0.447608	-0.407433	-1.60635	-1.43163	-1.52617
*glycerol (3TMS)	0.806164	0.92108	0.824601	1.26662	1.32475	1.35186	0.671617	0.682648	0.827023	0.662195	0.685055	0.827053	1.1711	1.25064	1.46819	1.17378	1.31656	1.39644	0.229035	0.34939	0.357925
*proline (2TMS)	-1.97912	-2.15848	-2.42949	0.629215	0.193127	0.0434792	-1.43568	-2.06959	-2.76392	-1.37537	-1.56499	-3.26197	-1.6872	-2.11109	-2.8702	0.784239	0.585676	0.35384	-0.236661	-0.217712	-0.333709
*glycine (3TMS)	-1.66005	-1.63041	-1.68882	-0.330791	-0.377001	-0.389097	-1.92519	-1.92701	-2.30504	-1.90351	-1.87997	-3.42621	-1.49212	-1.44717	-1.49302	-0.40233	-0.365328	-0.353524	-1.42329	-1.27759	-1.32642
succinic acid (2TMS)	-0.567419	-0.516544	-0.616726	0.0691185	0.0671614	0.0900263	-0.742548	-0.74364	-0.695765	-0.73602	-0.721797	-0.919133	0.162979	0.251641	0.381729	-0.0667845	-0.0308828	-0.0207159	-1.56446	-1.21883	-1.22737
*glyceric acid (3TMS)	0.916164	1.03611	0.941672	1.0547	1.07992	1.12664	0.469604	0.47008	0.542811	0.471042	0.485257	0.513415	1.35159	1.43875	1.71175	1.00544	1.0795	1.11819	-0.0137117	0.077677	0.0693757
*L-serine (3TMS) +(2TMS)	-2.36857	-2.34509	-2.25609	0.083285	0.00105619	-0.0247445	-0.771252	-0.803793	-1.47166	-0.746667	-0.769274	-2.36236	-1.92624	-1.61018	-2.34958	-0.188664	-0.233651	-0.275305	-1.46032	-0.90626	-1.07057
*L-treonine (3TMS)	-2.97165	-2.82733	-3.11765	-0.514477	-0.678844	-0.610048	-1.83114	-1.71601	-1.91881	-1.73846	-1.76377	-2.76741	-2.26859	-2.66116	-2.51133	-0.687497	-0.746157	-0.659457	-1.67554	-1.49782	-1.52827
*malic acid (3TMS)	0.640566	0.69915	0.611047	0.92619	0.925568	0.952698	0.309428	0.29218	0.343376	0.306942	0.312748	0.354061	1.19575	1.26025	1.48366	0.950727	0.976762	1.00072	-0.137117	-0.0105042	-2.9251
pyroglutamic acid (2TMS)	-0.606364	-0.628599	-0.684566	0.607879	0.548615	0.531155	0.138665	0.153848	-0.516454	0.158674	0.162202	-1.2752	0.730624	0.750743	0.209505	0.735563	0.702153	0.687057	-3.63197	-0.424471	-0.51639
threitol or erythritol (4TMS)	-0.606364	-0.628599	-0.684566	0.607879	0.548615	0.531155	0.138665	0.153848	-0.516454	0.158674	0.162202	-1.95137	0.730624	0.750743	0.209505	0.735563	0.702153	0.687057	-0.714972	-0.424471	-0.51639
*L aspartic acid (3TMS)	-2.11846	-2.1832	-2.31519	-0.36639	-0.598421	-0.723451	-1.47516	-1.42186	-1.68916	-1.37658	-1.41151	-2.30012	-2.50429	-1.71695	-1.99059	-0.348702	-0.371526	-0.308287	-1.75386	-1.27484	-1.30878
4-amino butyrric acid (3TMS)	0.35095	0.366325	0.280716	0.721936	0.605292	0.543306	0.211277	0.20732	-0.151251	0.233624	0.229168	-0.700628	0.120053	0.110136	-0.473789	0.463747	0.374498	0.314714	-0.363705	-0.262921	-0.280115
unknown 5	0.303101	0.37368	0.284753	0.613918	0.61614	0.627224	0.080339	0.0708374	0.117834	0.0765534	0.0887414	0.119406	0.868144	0.935593	1.10473	0.507867	0.53103	0.54874	-0.698456	-0.515513	-0.51537
unknown 6	-1.44728	-1.34621	-1.49791	-0.751904	-0.784743	-0.750759	-1.5743	-1.59964	-1.60293	-1.602	-1.60715	-1.70813	-1.46263	-1.45098	-1.34389	-0.600857	-0.588698	-0.579179	-1.56637	-1.39018	-1.41918
*Phenylalanine (2TMS)	-3.11917	-2.9759	-3.10654	-0.446635	-0.795972	-1.12607	-3.56388	-2.92795	-3.29713	-3.20051	-2.80962	-3.9562	-2.76714	-3.45446	-3.02485	-0.677278	-0.768078	-0.816566	-2.57893	-1.99318	-2.03984
*asparagine (3TMS)	-2.44111	-2.3113	-2.49	-0.681535	-1.15067	-1.6273	-2.67594	-2.76297	-2.51674	-2.45233	-2.84913	-2.27761	-2.08215	-2.02729	-1.74251	-0.514134	-0.877817	-1.05026	-3.82865	-1.72487	-1.95421
*arabinose (1MeOx) (4TMS)	-0.472781	-0.920357	-0.598143	-0.1247	-0.180222	-0.264513	-0.674215	-0.60825	-1.66	-0.634966	-0.649433	-1.77346	0.615983	-0.302106	-0.884743	-0.39035	-0.484385	-0.675881	-1.54651	-1.47493	-1.78944
*xylose methoxyamine (4TMS)	-0.34342	-0.333275	-0.382607	-0.122703	-0.16572	-0.16843	-0.494514	-0.490322	-0.735438	-0.48832	-0.490908	-1.2694	-0.371129	-0.346282	-0.551543	-0.831076	-0.883815	-0.892214	-2.05176	-1.91417	-1.98195
xylitol or ribitol (5TMS)	-0.315527	-0.315317	-0.361754	0.721885	0.695064	0.696131	-0.882168	-0.864622	-1.16481	-0.867275	-0.879066	-1.82669	-0.807834	-0.816591	-0.665731	0.726787	0.702725	0.705753	-0.249624	-0.187562	-0.210177
2-desoxy-pentos-3ylose-dimethoxyamine (2TMS)	-2.01445	-2.18342	-2.13505	0.0407772	0.000395353	-0.0101943	-2.30512	-2.36693	-2.58681	-2.30424	-2.27717	-3.46752	-1.21728	-1.2379	-1.34153	0.445781	0.393623	0.378174	-0.929096	-0.784936	-0.841407
unknown 7	-0.208879	-0.162504	-0.241472	0.298116	0.265784	0.2764	-0.73574	-0.73435	-0.835155	-0.729132	-0.723739	-1.04968	-0.0317626	-0.015096	0.0544209	0.138826	0.1185	0.115506	-2.48536	-2.59179	-2.42435
lyxonic acid (5TMS)	-0.146913	-0.110733	-0.192854	-0.223178	-0.17361	-0.14978	-0.76097	-0.760123	-0.832571	-0.745546	-0.744921	-0.940931	0.616901	0.643664	0.799775	-0.135635	-0.103638	-0.063472	-1.2101	-1.08616	-1.09305
shikimic acid (4TMS)	-0.0776048	-0.0641901	-0.136878	0.141337	0.0787479	0.066416	-0.523141	-0.426163	-0.869875	-0.427691	-0.428847	-1.44567	0.0471387	0.0390809	-0.0463154	0.297537	0.234423	0.207611	-0.665637	-0.596982	-0.672532
carbohydrate	-0.819753	-0.794627	-0.847912	0.769614	0.736007	0.724825	-1.44818	-1.40769	-1.73615	-1.26751	-1.29231	-2.23982	0.307965	0.317711	0.274214	0.255849	0.205667	0.211906	-0.157495	-0.118581	-0.141989
*citric acid (4TMS)	-0.322271	-0.299826	-0.382601	0.328721	0.294438	0.287371	-0.0409777	-0.0390478	-0.0852212	-0.0160367	0.00177129	-0.177784	0.319745	0.329134	0.409181	0.39377	0.360309	0.344979	-0.545251	-0.480372	-0.491746
carbohydrate (5TMS)	-1.54372	-1.80755	-1.90563	0.145767	0.108064	0.0988886	-1.79808	-2.80949	-2.68465	-1.5236	-1.76506	-2.89951	0.182196	0.180291	0.0514675	-0.584676	-0.642792	-0.647085	-0.148068	-0.130434	-0.149582
glucopyranoside (5TMS)	0.779839	0.860275	0.782315	0.806834	0.782465	0.780916	0.3607	0.363849	0.164332	0.349722	0.354276	-0.176474	0.692397	0.698923	0.604254	0.563398	0.511106	0.495745	-2.92073	-2.98305	-2.77069
*Pinitol (5TMS)	-0.603991	-0.589654	-0.679613	-0.274438	-0.296165	-0.324822	-0.850696	-0.840769	-1.14892	-0.839805	-0.850365	-1.66423	-0.526043	-0.545664	-0.802604	0.109351	0.0396676	0.0640894	-1.08844	-1.07952	-1.11097
*D(-)quinic acid (5TMS)	-0.248301	-0.179106	-0.284488	0.160014	0.127908	0.135665	-0.661358	-0.662894	-0.668822	-0.659651	-0.646778	-0.640879	-0.112845	-0.106356	0.0134226	0.433405	0.428334	0.435108	-0.57096	-0.490517	-0.496148
*Fructose (MeOx) (5TMS)	1.43366	1.36369	1.22854	1.36296	1.39863	1.45313	0.820107	0.797525	1.01649	0.778685	0.795423	1.13716	1.36979	1.42101	1.73639	1.27598	1.44745	1.51494	0.688651	0.727241	0.783318
hexose (5TMS)	0.699101	0.565979	0.633359	0.799713	0.743899	0.658708	0.55787	0.592335	0.153662	0.550636	0.525609	-0.160205	0.241106	0.15161	-0.116193	0.583513	0.470757	0.422794	0.458212	0.43386	0.358854
*glucose (MeOx) (5TMS)	1.25199	1.3543	1.28442	1.32	1.41828	1.46628	1.27894	1.28942	1.3168	1.2308	1.21395	1.2642	1.11719	1.37625	1.56539	1.13921	1.24713	1.2647	0.932134	1.00732	0.907515
*Mannitol (6TMS)	-0.455132	-0.484929	-0.48358	0.174201	0.176673	0.163477	-0.145897	-0.125358	-0.156529	-0.153765	-0.148608	-0.249638	0.580146	0.600965	0.769106	0.275975	0.279821	0.272442	-0.474061	-0.457943	-0.476648
unknown (inositol isomer)	-1.01602	-1.12387	-1.03776	-0.752417	-0.783134	-0.792237	-0.681761	-0.674625	-0.80939	-0.67868	-0.672888	-1.0844	-1.61328	-1.78073	-2.1862	-0.227547	-0.262754	-0.307817	-0.865843	-0.868045	-0.903154
glucopyranoside (5TMS)	-0.564461	-1.22059	-0.765916	0.314613	0.286423	0.277623	-1.00261	-1.16643	-1.86878	-0.903825	-0.999678	-2.75391	0.273425	0.266394	0.274982	-0.425118	-0.61308	-0.873447	-0.246398	-0.324314	-0.374493
carbohydrate (glucopyranoside 5TMS?)	-1.08175	-2.53094	-1.62693	0.891712	0.911895	0.921255	-1.10854	-1.3244	-2.22468	-0.685605	-0.694416	-3.40457	0.914025	0.918349	0.886719	0.0979324	-0.120121	-0.381523	0.409601	0.326964	0.284447
gluconic acid	-1.07012	-1.12148	-1.10951	-0.0689428	-0.0629998	-0.0743994	-0.895624	-0.880201	-0.964982	-0.898667	-0.874455	-1.07281	-0.645175	-0.652716	-0.855743	0.191275	0.203575	0.192771	-0.75422	-0.759378	-0.794098
unknown 8	-0.315395	-0.807562	-0.228282	0.0294751	0.0490699	-0.052172	-0.513383	-0.327185	-1.11466	-0.576043	-0.411757	-1.70811	-0.184247	-0.237199	-0.778106	0.0130373	-0.186754	-0.453838	-0.951592	-0.794316	-0.73297
*myoinositol	0.833173	0.939246	0.859621	0.909546	0.914422	0.936924	0.588076	0.587102	0.658684	0.56613	0.591112	0.717927	1.13942	1.18253	1.46381	0.877279	0.90957	0.932411	0.427778	0.346932	0.33976
*sucrose (8TMS)	-1.09025	-1.06951	-1.12846	-0.976014	-0.974847	-0.991147	-1.3312	-1.28442	-1.3776	-1.33904	-1.34125	-1.42457	-0.906579	-0.873852	-0.803863	-0.720509	-0.726213	-0.744692	-0.318471	-0.505534	-0.531298
*trehalose (8TMS)	-0.365112	-0.345585	-0.392775	0.00886492	0.0160354	-0.00425758	-0.74524	-0.72967	-0.827876	-0.755409	-0.763459	-0.811365	-0.449858	-0.435946	-0.312192	0.065123	0.0819073	0.0754564	-0.450204	-0.645484	-0.661933
isomaltose (8TMS)	-1.16998	-1.15971	-1.20895	-0.132962	-0.124124	-0.138271	-1.55972	-1.5765	-1.63349	-1.60301	-1.55845	-1.69478	-1.23628	-1.21268	-1.12393	-0.173926	-0.147817	-0.140585	-0.807631	-0.97866	-0.991407
melbiose methoxyamine (8TMS)	-1.9368	-2.64531	-1.97338	-1.07476	-1.151	-1.33145	-2.24515	-2.11946	-3.73417	-2.3769	-2.58031	-3.8609	-2.17512	-2.46824	-3.11289	-1.09135	-1.39256	-1.70865	-1.41137	-1.67503	-1.83963
unknown 9	-1.0965	-1.04945	-1.11823	-1.31799	-1.3009	-1.29549	-0.693196	-0.688325	-0.750204	-0.709444	-0.738449	-0.721258	-0.254713	-0.21434	-0.0667672	-1.18986	-1.13608	-1.16469	-2.26724	-2.40563	-2.37347
unknown 10	-1.06088	-1.72562	-1.21768	-0.733229	-0.830484	-1.02902	-0.939278	-0.914992	-2.13881	-0.94198	-1.00729	-2.27598	-0.615512	-0.79613	-1.11531	-0.538243	-0.851529	-1.16515	-0.736572	-0.960445	-1.07974
unknown 11	-1.13699	-0.820078	-1.32731	-0.459192	-0.455465	-0.457452	-1.09598	-1.08863	-1.06742	-1.23182	-1.29114	-1.1415	-0.0972289	-0.126404	0.0814898	-0.586501	-0.450659	-0.432109	-1.84236	-1.66988	-1.42944

## Sheet: Tabelle2
	PC 1		PC 2		PC 3
*proline (2TMS)	0.312767	glucopyranoside (5TMS)	0.404749	carbohydrate (glucopyranoside 5TMS?)	0.373741
2-desoxy-pentos-3ylose-dimethoxyamine (2TMS)	0.296424	unknown 7	0.285007	carbohydrate (5TMS)	0.372772
*Phenylalanine (2TMS)	0.280377	*malic acid (3TMS)	0.24848	glucopyranoside (5TMS)	0.240137
carbohydrate (glucopyranoside 5TMS?)	0.249677	pyroglutamic acid (2TMS)	0.229655	carbohydrate	0.219911
*L-Leucine (2TMS)	0.207776	unknown 4	0.22644	unknown 1	0.14042
carbohydrate (5TMS)	0.207651	unknown 9	0.208061	genistein	0.140283
*glycine (3TMS)	0.203117	glycolic acid (2TMS)	0.20138	*sucrose (8TMS)	0.111495
carbohydrate	0.203057	lyxonic acid (5TMS)	0.185675	lyxonic acid (5TMS)	0.108888
*L-treonine (3TMS)	0.192865	*xylose methoxyamine (4TMS)	0.182513	2-desoxy-pentos-3ylose-dimethoxyamine (2TMS)	0.105096
*L-serine (3TMS) +(2TMS)	0.184551	succinic acid (2TMS)	0.167192	unknown 4	0.0866013
xylitol or ribitol (5TMS)	0.183347	unknown 5	0.159718	unknown 10	0.070507
melbiose methoxyamine (8TMS)	0.176729	unknown 11	0.1585	glycolic acid (2TMS)	0.0599528
*valine (2TMS)	0.170127	*arabinose (1MeOx) (4TMS)	0.156218	*Mannitol (6TMS)	0.0508803
*asparagine (3TMS)	0.162696	*glyceric acid (3TMS)	0.153164	*glyceric acid (3TMS)	0.0437856
*L aspartic acid (3TMS)	0.161661	ethanolamine	0.135502	unknown 11	0.0413628
acacetin 7-O-rutinoside	0.160201	threitol or erythritol (4TMS)	0.116899	*myoinositol	0.0408265
genistein	0.151657	*glycerol (3TMS)	0.104364	unknown 3	0.0306515
isomaltose (8TMS)	0.143512	*Mannitol (6TMS)	0.0995777	rutin	0.0298456
threitol or erythritol (4TMS)	0.142129	*myoinositol	0.0902668	acacetin 7-O-rutinoside	0.0275401
glucopyranoside (5TMS)	0.140999	*Fructose (MeOx) (5TMS)	0.0856085	*Fructose (MeOx) (5TMS)	0.0274813
pyroglutamic acid (2TMS)	0.12972	shikimic acid (4TMS)	0.0851369	*glycine (3TMS)	0.0242156
*L alanine (2TMS) + (3TMS)	0.117735	*citric acid (4TMS)	0.0833375	shikimic acid (4TMS)	0.0175479
gluconic acid	0.114645	*asparagine (3TMS)	0.07381	kaempferol 3-O-glucoside	0.0175008
chlorogeinc acid	0.10218	*Pinitol (5TMS)	0.0667094	unknown 2	0.0171181
*Pinitol (5TMS)	0.0972877	unknown 8	0.0613844	quercetin 3-O-glucuronide	0.016248
unknown 6	0.0957097	glucopyranoside (5TMS)	0.060792	succinic acid (2TMS)	0.0161989
shikimic acid (4TMS)	0.0862435	*D(-)quinic acid (5TMS)	0.0563203	melbiose methoxyamine (8TMS)	0.01377
unknown 7	0.0860016	carbohydrate	0.0498352	unknown 5	0.0136282
unknown 8	0.084386	4-amino butyrric acid (3TMS)	0.0476461	*D(-)quinic acid (5TMS)	0.0127646
*D(-)quinic acid (5TMS)	0.084099	*glucose (MeOx) (5TMS)	0.0453332	quercetin 3-O-sambubioside	0.00979229
*arabinose (1MeOx) (4TMS)	0.0788744	carbohydrate (glucopyranoside 5TMS?)	0.0315621	isomaltose (8TMS)	0.00460806
unknown 10	0.078786	*trehalose (8TMS)	0.0311548	*trehalose (8TMS)	0.00294893
glycolic acid (2TMS)	0.073773	unknown 1	0.0295389	isorhamnetin 3-O-glucoside	-0.000810931
*trehalose (8TMS)	0.0728733	quercetin 3-O-xyloside	0.0227905	threitol or erythritol (4TMS)	-0.000873666
succinic acid (2TMS)	0.0727131	unknown 6	0.0177904	quercetin 3-O-arabinoside	-0.00542357
myricetin 3-O-glucuronide	0.0616783	quercetin 3-O-sambubioside	0.0175342	*glycerol (3TMS)	-0.0094166
4-amino butyrric acid (3TMS)	0.0613241	kaempferol 3-O-glucoside	0.0153887	quercetin 3-O-xyloside	-0.0130454
unknown 11	0.0611477	chlorogeinc acid isomer	0.014222	*arabinose (1MeOx) (4TMS)	-0.0132819
unknown (inositol isomer)	0.0505388	*glycine (3TMS)	0.0138	*citric acid (4TMS)	-0.0184343
*citric acid (4TMS)	0.050276	gluconic acid	0.00983424	unknown 8	-0.0194408
*glycerol (3TMS)	0.0499362	carbohydrate (5TMS)	0.00973118	*glucose (MeOx) (5TMS)	-0.019652
*malic acid (3TMS)	0.0468971	quercetin 3-O-glucuronide	0.00887645	xylitol or ribitol (5TMS)	-0.0254553
*Mannitol (6TMS)	0.0466173	unknown 10	0.00773037	kaempferol 3-O-rutinoside	-0.0264813
*sucrose (8TMS)	0.0441944	isorhamnetin 3-O-glucoside	0.00647989	myricetin 3-O-rhamnoside	-0.0344095
lyxonic acid (5TMS)	0.042623	rutin	0.00291723	unknown 6	-0.0372125
quercetin 3-O-glucoside	0.0422003	quercetin 3-O-arabinoside	0.0018552	*Pinitol (5TMS)	-0.03724
*glyceric acid (3TMS)	0.0387759	kaempferol 3-O-rutinoside	-0.00335689	*malic acid (3TMS)	-0.0375746
unknown 5	0.0368219	isomaltose (8TMS)	-0.00950289	gluconic acid	-0.0377037
ethanolamine	0.0366448	unknown 2	-0.0112823	unknown 9	-0.0418499
hexose (5TMS)	0.033722	hexose (5TMS)	-0.0139903	quercetin 3-O-glucoside	-0.0484683
*Fructose (MeOx) (5TMS)	0.0299244	xylitol or ribitol (5TMS)	-0.0198363	*asparagine (3TMS)	-0.048945
glucopyranoside (5TMS)	0.0284448	myricetin 3-O-rhamnoside	-0.0259031	*proline (2TMS)	-0.0553739
*xylose methoxyamine (4TMS)	0.0169293	2-desoxy-pentos-3ylose-dimethoxyamine (2TMS)	-0.026136	hexose (5TMS)	-0.0580128
*myoinositol	0.0153261	*valine (2TMS)	-0.0410531	*Phenylalanine (2TMS)	-0.0800227
unknown 2	0.0131621	*sucrose (8TMS)	-0.0465243	4-amino butyrric acid (3TMS)	-0.0934445
rutin	0.00784258	*L aspartic acid (3TMS)	-0.0469	*xylose methoxyamine (4TMS)	-0.113154
myricetin 3-O-rhamnoside	0.0051086	quercetin 3-O-glucoside	-0.0482072	ethanolamine	-0.114347
kaempferol 3-O-glucoside	0.00141494	*Phenylalanine (2TMS)	-0.0555519	myricetin 3-O-glucuronide	-0.118887
*glucose (MeOx) (5TMS)	0.000701402	unknown 3	-0.0561936	pyroglutamic acid (2TMS)	-0.131907
unknown 1	-0.00918726	genistein	-0.0563595	*L-treonine (3TMS)	-0.139278
quercetin 3-O-glucuronide	-0.0118467	*L alanine (2TMS) + (3TMS)	-0.0622814	unknown 7	-0.140999
quercetin 3-O-arabinoside	-0.0129396	melbiose methoxyamine (8TMS)	-0.0669419	*L aspartic acid (3TMS)	-0.142915
isorhamnetin 3-O-glucoside	-0.0228984	*L-serine (3TMS) +(2TMS)	-0.0691399	chlorogeinc acid	-0.152813
kaempferol 3-O-rutinoside	-0.0241544	unknown (inositol isomer)	-0.0811746	chlorogeinc acid isomer	-0.176491
quercetin 3-O-sambubioside	-0.0252095	*L-Leucine (2TMS)	-0.0848163	unknown (inositol isomer)	-0.184857
chlorogeinc acid isomer	-0.0333492	*L-treonine (3TMS)	-0.0851597	*L-serine (3TMS) +(2TMS)	-0.19897
quercetin 3-O-xyloside	-0.0360305	myricetin 3-O-glucuronide	-0.147958	*valine (2TMS)	-0.201246
unknown 4	-0.038059	*proline (2TMS)	-0.173483	*L-Leucine (2TMS)	-0.213187
unknown 3	-0.0443762	chlorogeinc acid	-0.205228	*L alanine (2TMS) + (3TMS)	-0.243666
unknown 9	-0.0509636	acacetin 7-O-rutinoside	-0.219141	glucopyranoside (5TMS)	-0.286623
